# Supplementary material for: Effects of α2-adrenoceptor stimulation on luminal alkalinisation and net fluid flux in rat duodenum
Source: PLoS One. 2022 Aug 25;17(8):e0273208. doi: 10.1371/journal.pone.0273208 (PMC9409570; doi:10.1371/journal.pone.0273208)
Supplement: S1 Data — (XLSX) [file pone.0273208.s001.xlsx]

## Sheet: Hexa
SAMMANSTÄLLNING HEXAMETONIUM ± CLONIDIN
	Hexa-kontroller
Luminal alkalinisering (µmol cm-2 h-1)
										Medel
10	2.2625	3.47596	5.90451	8.70857	4.70769	5.85676	6.26786	8.03571	9.42857	6.9871
20	2.2	3.23077	5.50663	6.75429	4.63077	4.20159	6.33482	7.88265	8.82589	6.30524
30	2.225	2.97115	5.34748	7.26857	4.96923	3.93103	6.66964	7.69898	8.65179	6.36239
40	2.2	3.49038	5.34748	5.46286	4.47692	3.62865	5.53125	7.20918	8.37054	5.71813
50	1.95	2.87019	4.74271	4.30857	4.04615	3.13528	3.95089	6.01531	7.28571	4.78352
60	1.7875	2.74038	4.51989	4.09143	3.89231	2.92838	3.41518	5.46429	6.84375	4.45075
70	1.725	2.69712	4.45623	4.12571	3.90769	2.88064	3.33482	5.06633	6.28125	4.29324
80	1.7	2.52404	4.44032	4.42286	3.86154	2.72149	3.10714	4.85204	6.09375	4.21416
90	1.725	2.55288	4.36074	4.18286	4.09231	2.65782	2.93304	4.71429	5.74554	4.09808
100	1.7125	2.42308	4.50398	3.97714	4.18462	2.59416	2.87946	4.60714	5.45089	4.0282
110	1.7	2.26442	4.61538	3.89714	3.36923	2.5305	3.08036	4.39286	5.26339	3.87841
120	1.6375	2.16346	4.51989	3.77143	3.56923	2.54642	2.73214	4.39286	4.90179	3.77625
130	1.6125	2.53846	4.61538	3.98857	3.43077	2.5305	2.66518	4.13265	4.15179	3.64498
Vätskeflux (ml g-1 h-1)
										Medel
0-30	-0.730082	-1.66653	-0.130204	-0.724183	-1.44766	-0.234545	-0.44	0.0778846	-1.34	-0.60553
40-70	-0.450549	-0.973437	-0.34101	-1.12745	-1.75857	-0.842727	-1.35	-0.233654	-1.47	-1.01763
70-100	-0.708104	-0.927667	-0.405669	-1.10261	-1.48597	-0.873636	-1.37	-0.503846	-1.7	-1.0631
100-130	-0.410027	-0.947282	-0.141718	-1.20458	-1.64009	-0.898182	-1.1	-0.276923	-1.48	-0.96307
50/70-100/130	0.04	0.02	0.2	-0.07	0.08	-0.06	0.25	-0.04	-0.01	0.05
Hexa medel
Hexa netto	0.3	0.7	-0.3	-0.41	-0.31	-0.61	-0.91	-0.31	-0.13	-0.425714
	Hexa + clonidine
Luminal alkalinisering (µmol cm-2 h-1)
									Medel
10	5.83217	4.54545	5.3875	4.11189	4.75446	6.06122	10.7	6.02978	5.92781
20	4.99301	4.68831	5.2	3.84615	4.17857	5.96939	11.8857	6.68486	5.93075
30	6.46154	4.68831	4.825	3.58042	3.97768	4.97449	11.2857	5.85112	5.70553
40	3.42657	4.20779	4.425	3.86014	3.84375	4.94388	6.41429	5.18114	4.53782
50	3.24476	3.90909	3.475	3.16084	4.03125	3.97959	4.74286	5.07692	3.95254
60	3.48252	3.97403	3.1625	2.92308	3.40179	3.78061	4.34286	4.68983	3.71965
70	2.99301	3.5974	3.025	2.82517	3.26786	3.70408	4.1	3.76675	3.40991
80	3.8042	3.53247	2.7	3.00699	3.10714	3.67347	5.14286	3.93052	3.61221
90	2.7972	3.48052	2.4875	2.7972	3	3.5051	5.14286	3.84119	3.38145
100	2.88112	3.23377	2.3875	2.64336	2.74554	3.39796	4.65714	3.76675	3.21414
110	2.57343	3.11688	2.2	2.41958	2.55804	3.06122	4.28571	3.58809	2.97537
120	2.93706	3.11688	2.175	2.33566	2.47768	2.98469	4.28571	3.72208	3.00435
130	2.6993	3	1.95	2.32168	2.47768	2.87755	4.17143	3.54342	2.88013
Vätskeflux (ml g-1 h-1)
									Medel
0-30	-0.601749	-1.38438	-0.113775	-1.15409	-0.277344	-0.0418372	-1.19	-2.13932	-0.862812
40-70	-1.13434	-1.21986	-0.323435	-1.36696	-1.16406	-0.682128	-4.21	-3.24565	-1.6683
70-100	-1.35056	-1.21759	-0.82576	-1.62272	-0.982813	-0.877672	-2.5	-2.76214	-1.51741
100-130	-2.00874	-1.45565	-0.87585	-2	-1.19297	-1.5307	-1.73	-2.77085	-1.69559
Hexa medel
Hexa netto	-0.53	0.16	-0.21	-0.22	-0.88	-0.64	-3.02	-1.11	-0.80625
40/70-100/130	-0.88	-0.24	-0.56	-0.63	-0.03	-0.85	2.48	0.47	-0.03
	BLODTRYCK (mm Hg) hexa kontroll
										Medel
10	120	100	110	100	130	120	90	105	105	109.167
20	120	100	110	100	130	120	90	105	105	109.167
30	120	100	110	100	130	120	90	105	105	109.167
40	80	75	75	75	80	85	65	65	60	74.1667
50	80	75	80	75	85	85	65	65	65	75.8333
60	80	75	80	70	85	85	65	65	65	75
70	85	70	80	70	85	80	65	65	65	74.1667
80	85	70	80	70	85	80	70	65	70	75
90	85	70	75	70	85	80	70	65	70	74.1667
100	85	70	75	70	85	80	70	65	75	74.1667
110	85	70	75	70	85	80	70	65	75	74.1667
120	85	70	75	70	85	80	70	65	75	74.1667
130	85	70	75	70	85	80	70	65	75	74.1667
0-30	120	100	110	100	130	120	90	105	105	109.167	5.83333
110-130	85	70	75	70	85	80	70	65	75	74.1667	3.00463
minskning	-35	-30	-35	-30	-45	-40	-20	-40	-30	-35	3.65148
50-70	82.5	72.5	80	70	85	82.5	65	65	65	74.5833	3.67518
	BLODTRYCK (mm Hg) hexa + clonidin
									Medel
10	120	100	100	120	115	100	115	100	109.167
20	120	100	100	120	115	100	115	100	109.167
30	120	100	100	120	115	100	115	100	109.167
40	80	75	80	80	80	70	65	65	77.5
50	80	80	80	80	80	80	70	70	80
60	80	75	75	75	80	80	70	70	77.5
70	80	75	75	75	80	80	70	70	77.5
80	80	75	80	75	80	80	75	70	78.3333
90	85	75	80	75	80	80	75	70	79.1667
100	85	75	80	75	80	80	75	70	79.1667
110	85	75	75	75	75	80	75	70	77.5
120	85	75	75	75	75	80	70	70	77.5
130	85	75	75	75	75	80	70	70	77.5
0-30	120	100	100	120	115	100	115	100	108.75	3.37401
50-70	80	75	75	75	80	80	70	70	75.625	1.47524
minskning	-40	-25	-25	-45	-35	-20	-20	-30	-30	3.27327
110-130	85	75	75	75	75	80	70	70	75.625	1.75191
50/70-110-130	5	0	0	0	-5	0	0	0	0	0.944911
Förändring i luminal alkalinisering Hexa kontroll
										Medel	SEM
0-30	2.22917	3.22596	5.58621	7.57714	4.76923	4.66313	6.42411	7.87245	8.96875	6.14871	0.623553
50-70	1.75625	2.71875	4.48806	4.10857	3.9	2.90451	3.375	5.26531	6.5625	4.00691	0.464181
70-100	1.7125	2.5	4.43501	4.19429	4.04615	2.65782	2.97321	4.72449	5.76339	3.8385	0.397286
100-130	1.65	2.32212	4.58355	3.88571	3.45641	2.53581	2.82589	4.30612	4.77232	3.59892	0.326604
50/70-100/130	-0.1	-0.4	0.1	-0.2	-0.4	-0.4	-0.6	-1	-1.8	-0.614286	0.235462
0-30 - 50/70	-0.4	-0.4	-1	-3.4	-0.9	-1.7	-2.8	-2.6	-2.4	-2.11429	0.356189
0/30-100/130	-0.5	-0.9	-1	-3.7	-1.3	-2.3	-3.6	-3.6	-4.2	-2.81429	0.482764
Förändring i luminal alkalinisering Hexa + clonidine
									Medel	SEM
0-30	5.76224	4.64069	5.1375	3.84615	4.30357	5.66837	11.2905	6.18859	5.8547	0.825172
50-70	3.23776	3.78571	3.09375	2.87413	3.33482	3.74235	4.22143	4.22829	3.56478	0.179805
70-100	3.16084	3.41558	2.525	2.81585	2.95089	3.52551	4.98095	3.84615	3.4026	0.269926
100-130	2.7366	3.07792	2.10833	2.35897	2.50446	2.97449	4.24762	3.61787	2.95328	0.248154
50/70-100/130	-0.5	-0.7	-1	-0.5	-0.8	-0.7	0	-0.6	-0.6	0.10351
0/30-100/130	-3.1	-1.5	-3	-1.4	-1.8	-2.7	-7.1	-2.6	-2.9	0.644205
0-30 - 50/70	-2.6	-0.8	-1.9	-0.8	-0.7	-1.9	-6.9	-2	-2.2	0.715142
Förändring i luminal alkalinisering (alla)																		Medel	SEM
0-30	2.22917	3.22596	5.58621	7.57714	4.76923	4.66313	6.42411	7.9	5.76224	4.64069	5.1375	3.84615	4.30357	5.66837	11.2905	6.2		5.98349
50-70	1.75625	2.71875	4.48806	4.10857	3.9	2.90451	3.375	5.26531	3.23776	3.78571	3.09375	2.87413	3.33482	3.74235	4.22143	4.22829		3.75426
0-30 - 50/70	-0.4	-0.5	-1.1	-3.4	-0.9	-1.8	-3	-2.6	-2.6	-0.8	-2	-0.9	-1	-2	-7.1	-2		-2.22857

## Sheet: Mannitol
SAMMANSTÄLLNING MANNITOL ± CLONIDINE
MANNITOL KONTROLL
	Bikarbonatsekretionen (µmol/cm2 x h)
							Mean	SEM			Förändring i alkalinisering
10	4.9641	4.56	9.07212	11.8235	4.67775	7.94595	7.17391	1.20782									SEM	SEM
20	4.84103	3.30857	8.50962	11.3484	3.41788	9.89189	6.88623	1.42118		0-30	4.86496	3.76571	8.40385	11.3937	4.09979	8.52896	6.84282	1.25026
30	4.78974	3.42857	7.62981	11.009	4.20374	7.74903	6.46832	1.1661
40	6.51282	3.6	7.29808	8.8371	4.47817	7.11197	6.30636	0.790495		50-70 (1)	3.48205	3.52286	7.99038	7.02489	3.84823	5.93629	5.30078	0.799772
50	3.94872	3.94286	8.10577	7.84615	4.22869	6.81081	5.81383	0.813821
60	2.93333	3.75429	8.40865	7.08597	4.06653	5.84942	5.3497	0.868951		80-130 (2)	2.98632	3.73429	7.34375	7.73982	3.94179	7.28958	5.50592	0.884739
70	4.03077	3.29143	7.57212	6.9638	3.62994	6.02317	5.25187	0.749983
80	3.21026	3.30857	7.93269	7.20814	4.00416	7.04247	5.45105	0.884749		Delta 1	-1.4	-0.3	-0.4	-4.4	-0.3	-2.6	-1.56667	0.675607
90	3.12821	3.32571	6.80769	7.15385	3.7422	6.34749	5.08419	0.765265
100	2.86154	2.96571	7.45673	7.68326	3.92931	7.0888	5.33089	0.94515		Delta 2	-1.9	-0.1	-1.1	-3.7	-0.2	-1.2	-1.36667	0.541397
110	2.93333	3.92571	7.38462	7.94118	4.04158	8.72201	5.82474	1.00752
120	3.05641	4.18286	7.15385	8.40271	3.85447	7.64479	5.71585	0.929073		% minskning (1)	-28.6	-7.9	-4.8	-38.6	-7.3	-30.6	-19.6333	5.97275
130	2.72821	4.69714	7.32692	8.04977	4.079	6.89189	5.62882	0.856805
										% minskning (2)	-38.8	-2.6	-13.1	-32.4	-4.9	-14.1	-17.65	6.02012
										100-130	2.90598	4.26857	7.28846	8.13122	3.99168	7.7529	5.31718	0.92049
Nettoökning VIP
Nettosänkning Clonidin										50/70-100/130	-0.6	0.8	-0.7	1.1	0.2	1.9	0.45	0.413723
	VÄTSKEFLUX (ml/g x h)
							Mean	SEM			Förändring i nettoflux
0-30	-2.13961	-2.78451	-2.20191	-1.66561	-3.72581	-2.46425	-2.49695	0.288659	P<0,0001 jfm nollflux
50-70	-1.05683	-1.4377	-0.0807752	0.0208382	-1.44651	-0.582915	-0.763983	0.265895		30-50/70	1.08	1.34	2.12	1.69	2.28	1.88	1.73167	0.187375
70-100	-1.24934	-1.49405	0.0736689	-1.30112	-0.881548	0.163411	-0.781496	0.29613
100-130	-1.36738	-1.66524	-0.481788	-0.424294	-1.34677	-0.0596439	-0.890853	0.265238		50/70-100/130	-0.31	-0.23	-0.4	-0.44	0.1	0.52	-0.126667	0.151298
Medel 40-130 min	-1.22452	-1.53233	-0.162965	-0.568191	-1.22494	-0.159716	-0.81211	P<0,02 jfm nollflux
40/130 - Ctrl	0.92	1.25	2.04	1.1	2.51	2.3
MANNITOL + CLONIDINE
	Bikarbonatsekretionen (µmol/cm2 x h)
							Mean	SEM			Förändring i alkalinisering
10	11.2167	10.301	4.64773	4.71429	11.9538	3.23645	7.67833
20	11.3833	10.4541	5.20455	4.8	11.6154	2.6601	7.68624			0-30	11.1278	10.2194	5.06439	4.75918	11.7436	2.92611	7.64007	1.38662
30	10.7833	9.90306	5.34091	4.76327	11.6615	2.88177	7.55565
40	7.15	6.56633	5.29545	4.56735	10.6923	3.14778	6.23654			50-70 (1)	7.25833	6.66582	4.72727	4.30408	7.46923	4.0197	5.74074	0.600182
50	8	4.42347	5	4.62857	7.90769	3.41379	5.56225
60	8.1	7.43878	4.78409	4.42041	7.52308	3.78325	6.00827			Delta 1	-3.8	-3.5	-0.4	-0.5	-4.2	1.1	-1.88333	0.763435
70	6.41667	5.89286	4.67045	4.18776	8.61538	4.25616	5.67321
80	7.83333	7.19388	4.375	3.42857	6.32308	3.45813	5.43533			% minskning (1)	-34.2	-34.3	-7.8	-10.4	-35.9	37.8	-14.1333	5.76552
90	4.88333	4.48469	3.45455	3.25714	4.52308	2.76355	3.89439
100	4.35	3.9949	2.72727	3.28163	3.75385	2.54187	3.44159			100-130	3.67778	3.37755	2.31061	3.13061	3.37436	2.3202	3.03185	0.212397
110	3.78333	3.47449	2.5	3.23265	3.36923	2.37931	3.12317
120	3.48333	3.19898	2.28409	3.1102	3.32308	2.27586	2.94592			50/70-100/130	-3.6	-3.3	-2.8	-1.2	-4.1	-1.7	-2.78333	0.453689
130	3.76667	3.45918	2.14773	3.04898	3.43077	2.30542	3.02646
Nettoökning VIP
Nettosänkning Clonidin
	VÄTSKEFLUX (ml/g x h)
							Mean	SEM			Förändring i nettoflux
0-30	-1.90626	-2.03065	-0.716487	-1.37649	-1.61842	-2.35969	-1.668	P<0.001 jfm nollflux
50-70	-0.619203	-1.90536	-0.3971	-0.135078	-0.738874	-1.21403	-0.83494			30-50/70	1.29	0.12	0.32	1.24	0.88	1.15	0.833333	0.204021
70-100	-0.735082	-1.82118	-0.726994	-0.852936	-1.20665	-1.12698	-1.0783
100-130	-1.43796	-2.51745	-0.726994	-0.701442	-1.61868	-2.60152	-1.60067			50/70-100/130	-0.82	-0.61	-0.33	-0.59	-0.88	-1.39	-0.77	0.147264
Nettoökning VIP
Nettosänkning Clonidin	-0.82	-0.61	-0.33	-0.56	-0.88	-1.39

## Sheet: Na2SO4 + DMA
SAMMANSTÄLLNING Na2SO4 + dimetylamilorid
											Förändringen i alkalinisering
Luminal alkalinisation (µmol cm-2 h-1)
10	3.92063	5.11688	6.48571	6.92411	11.2879		6.74705
20	4.31746	5.07792	6.28571	6.84375	12.6725		7.03947
30	3.22222	4.61039	6.38571	6.44196	12.5802		6.6481
40	3.5873	5.05195	5.82857	6.10714	8.67692		5.85038
50	4.03175	4.62338	5.34286	6.02679	5.44615		5.09418
60	4.26984	4.71429	5.31429	5.34375	7.04176		5.33678
70	4.44444	4.53247	5.7	5.46429	9.25714		5.87967
80	4.44444	4.4026	5.35714	5.65179	8.43956		5.65911
90	4.74603	4.80519	5.91429	5.66518	6.44835		5.51581
100	7.46032	4.23377	5.98571	5.50446	5.76264		5.78938
110	5.80952	4.36364	6.07143	6	9.58681		6.36628
120	5.66667	4.36364	5.81429	6.92411	6.5011		5.85396
130	6.07937	5.84416	5.55714	6.69643	7.30549		6.29652
Medel kontroll	3.82011	4.93506	6.38571	6.73661	12.1802		6.81154
Medel NMDG (40-70)	4.24868	4.62338	5.45238	5.61161	7.24835
Medel NMDG (100-130)	5.85185	4.85714	5.81429	6.54018	7.7978
delta 40/70-100/130	1.7	0.3	0.3	0.9	0.6		0.76
Delta 40/70-Ctrl	0.4	-0.3	-0.9	-0.9	-5
Vätskeflux (ml g-1 h-1)
0-30	0.0707721	-1.12805	-0.180288	-1.37462	-0.719481		-0.666334
40-70	0.797108	0.834263	0.584836	0.0629527	2.26745		0.909321
70-100	0.657183	0.401932	0.863092	0.887856	-0.0450825		0.552996
100-130	1.45467	0.884346	1.40047	-0.313584	2.24093		1.13337
Medel 40-130	0.969652	0.706847	0.949466	0.212408	1.48776		0.865228
40/70 - 100/130	0.65	0.05	0.82	-0.37	-0.03		0.224
SAMMANSTÄLLNING Na2SO4+DMA + clonidine
Luminal alkalinisation (µmol cm-2 h-1)
10	9.86154	4.02198	9.675	16.8367	3.36735	15.4018	9.86073				Förändringen i alkalinisering av NMDG
20	8.73846	3.79121	5.4625	15.4439	3.17143	13.2188	8.30437
30	9.6	3.92308	6.5125	14.9082	2.87755	11.4911	8.21873
40	8.96923	4.6978	5.0625	10.3776	3.19592	10.4866	7.1316
50	6.56923	4.5	5.7125	6.38265	4.26122	10.2321	6.27629
60	10.5692	4.12088	6.125	6.01531	4.70204	11.7187	7.20853
70	8.5	5.81868	6.2125	7.68367	4.48163	11.8259	7.4204
80	4.83077	4.2033	5.8	3.78061	4.35918	11.2902	5.71067
90	3.8	3.95604	4.05	3.87245	3.02449	5.04911	3.95868
100	3.78462	3.84066	3.6125	4.17857	2.32653	3.96429	3.61786
110	3.49231	4.61538	3.1375	3.87245	2.09388	3.80357	3.50252
120	3.73846	2.88462	2.975	3.44388	2.14286	3.77679	3.16027
130	3.33846	3.52747	3.2125	3.36735	2.1551	3.85714	3.243
Medel kontroll	9.4	3.91209	7.21667	15.7296	3.13878	13.3705
NMDG (40-70)	8.54615	4.81319	6.01667	6.69388	4.48163	11.2589
Medel Clonidine (100-130)	3.52308	3.67582	3.10833	3.56122	2.13061	3.8125
Netto NMDG-Clonidine	-5	-1.1	-2.9	-3.1	-2.4	-7.5	-3.66667
Delta 40/70-Ctrl	-0.9	0.9	-1.2	-9	1.4	-2.1
Vätskeflux (ml g-1 h-1)
0-30	-0.25	-0.801766	-1.4887	-1.67361	-1.32215	1.45151	-0.680787
40-70	1.35357	-0.114662	0.875383	0.461836	0.501118	2.1025	0.863292
70-100	-0.402467	-0.547239	0.18533	-1.25838	0.0957372	0.545814	-0.2302
100-130	-0.13266	-0.498416	-0.274236	-0.103858	-0.0516738	0.148692	-0.152025
40/70 - 100/130
NMDG
Clonidine(100-130)
40/70 - 100/130	-1.48	-0.39	-1.15	-0.56	-0.55	-1.95	-1.01333
Vätskeflux (ml g-1 h-1)
Medel 40-130

## Sheet: VIP + Clon
	Bikarbonatsekretionen (µmol/cm2 x h)
	2012-11-07	2012-11-08	2012-11-12	2012-11-13	2012-11-15	2012-11-20	2015-01-14	2015-01-22	Medel	SEM
10	5.72857	4.59184	9.78164	13.958	4.71667	6.99107	6.09677	7.09814	7.37034	1.10607
20	4.57143	4.48163	8.91811	13.007	4.81667	7.00446	5.73733	6.89125	6.92848	1.02064
30	6.2	5.20408	9.08189	13.3147	5.08333	6.28125	5.05991	7.09814	7.16541	0.998389
40	7.7	5.68163	10.1538	16.4895	6.48333	7.29911	6.82949	9.21485	8.73147	1.22133
50	8.07143	8.84082	14.8883	26.042	12.65	10.6339	10.8249	10.87	12.8527	2.02689
60	10.6857	9.78367	16.5112	26.9231	16.7667	11.9598	13.8525	12	14.8103	1.94871
70	10.8286	9.52653	15.1266	26	15.0833	13.5536	13.9355	12.0159	14.5087	1.78577
80	10.8	8.93878	14.2779	24.5455	14.6167	12.067	14.1152	15.8992	14.4075	1.65588
90	10.4429	8.92653	13.0124	25.0909	13.95	13.2321	13.8111	21.1353	14.9501	1.92119
100	10.6857	8.92653	11.3598	27.035	13.5167	12.2812	13.9631	19.5915	14.6699	2.08938
110	7.81429	8.5102	9.88586	24.8671	12.2	10.8884	12.7189	18.382	13.1583	2.03329
120	8.34286	7.67755	9.34988	22.7692	11.4	10.2054	12.4009	17.2042	12.4188	1.81502
130	8.2	7.33469	9.00744	22.7413	11.0167	9.45536	12.1659	16.5517	12.0591	1.83563
140	8.18571	7	8.70968	20.0699	9.86667	7.76786	11.6406	16.4244	11.2081	1.65102
150	8.12857	6.75918	8.4268	20.4336	10.0333	7.33929	11.6682	17.0769	11.2332	1.75824
	VÄTSKEFLUX (ml/g x h)
	2012-11-07	2012-11-08	2012-11-12	2012-11-13	2012-11-15	2012-11-20	2015-01-14	2015-01-22	Medel	SEM
0-30	1.1424	0.655984	0.385495	-0.701055	0.516886	0.412144	-1	-1.64484	-0.029123	0.340987
30-50	1.12455	0.825049	2.28695	1.52286	1.62383	1.06224	0.76	0.927083	1.26657	0.182406
50-70	2.47283	2.47515	2.44186	3.14537	3.3757	2.60038	1.55	1.21131	2.40907	0.256879
70-90	2.68822	2.43787	2.57903	1.94256	3.19981	2.22808	1.95	2.86161	2.4859	0.155358
90-110	1.79096	2.34761	1.73591	3.29308	2.22889	2.15294	1.83	1.77679	2.14452	0.183894
110-130	1.69576	2.02191	1.65432	2.17585	2.34709	2.02315	1.4	1.99256	1.91383	0.108983
130-150	1.21618	1.42937	0.755617	2.20868	1.54221	1.36736	1.35	1.20685	1.38453	0.144112
Nettoökning VIP	1.55	1.78	2.19	2.64	2.68	1.82	2.95	4.51	2.515	0.334669
Nettosänkning Clonidin	-1.47	-1.01	-1.82	0.27	-1.66	-0.86	-0.6	-1.65	-1.1	0.248711
70/90 - 130/150
	Medelvärden basal Bikarbonatsekretionen (µmol/cm2 x h)
0-30 min	5.5	4.75918	9.26055	13.4266	4.87222	6.75893	5.63134	7.02918	7.15475	1.03467
70-90	10.6214	8.93265	13.6452	24.8182	14.2833	12.6496	13.9631	18.5172	14.6788	1.75701
130-150	8.15714	6.87959	8.56824	20.2517	9.95	7.55357	11.6544	16.7507	11.2207	1.70429
Netto VIP	5.1	4.1	4.3	11.4	9.4	5.8	8.4	11.5	7.5	1.08628
Netto clonidin	-5.5	-2	-5	-4.5	-4.3	-5	-2.2	-1.7	-3.775	0.546335
70/90 - 130/150
